# Supplementary material for: Smart Manhole Cover with Tumbler Structure Based on Dual-Mode Triboelectric Nanogenerators
Source: Sensors (Basel). 2026 Apr 22;26(9):2590. doi: 10.3390/s26092590 (PMC13165642; doi:10.3390/s26092590)
Supplement: Supplementary file 1 [file sensors-26-02590-s001.zip]

Archive with 4 entries (4 files):
- SI.pdf
- Video 2.mp4
- Video 3.mp4
- video1.mp4
